# Supplementary material for: Use of primary care physiotherapy and its associations with clinical and socioeconomic outcomes in musculoskeletal disorders: a cohort study
Source: Scand J Prim Health Care. 2026 May 5;44(1):2660328. doi: 10.1080/02813432.2026.2660328 (PMC13148086; doi:10.1080/02813432.2026.2660328)
Supplement: Supplemental Material [file IPRI_A_2660328_SM7762.zip]

Archive with 2 entries (2 files):
- Art3_supplementary.docx
- Art3_supplementary.pdf
